# Supplementary material for: Mature tertiary lymphoid structures support B cell-mediated antitumour immunity and are disrupted by neoadjuvant therapy in rectal cancer: a multicentre, retrospective study
Source: eBioMedicine. 2025 Nov 19;122:106030. doi: 10.1016/j.ebiom.2025.106030 (PMC12670569; doi:10.1016/j.ebiom.2025.106030)
Supplement: Supplementary Tables [file mmc3.xlsx]

## Sheet: Supplementary Table S1
Supplementary Table S1. Cox proportional hazards regression models for CD138 in NT cohort
Variables		locally advanced rectal cancer (N=161)
		univariable			multivariable
		aHR (95% CI)	P value		aHR (95% CI)	P value
Sex
	Female	1 [Reference]	NA
	Male	0.79 (0.43-1.45)	0.448
Age, years
	>60	1 [Reference]	NA
	≤60	1.04 (0.60-1.82)	0.885
T stage
	T2	1 [Reference]	NA		1 [Reference]	NA
	T3	0.21 (0.07-0.69)	0.01		0.41 (0.11-1.54)	0.188
	T4	0.25 (0.05-1.10)	0.067		0.42 (0.07-2.38)	0.325
N stage
	N0	1 [Reference]	NA		1 [Reference]	NA
	N1	2.81 (1.50-5.26)	0.001		3.65 (1.79-7.46)	<0.001
	N2	5.24 (2.31-11.89)	<0.001		4.57 (1.86-11.25)	0.001
Vascular invasion
	No	1 [Reference]	NA		1 [Reference]	NA
	Yes	2.89 (1.63-5.13)	<0.001		1.58 (0.80-3.12)	0.188
Perineural invasion
	No	1 [Reference]	NA		1 [Reference]	NA
	Yes	1.95 (1.06-3.56)	0.031		1.29 (0.63-2.67)	0.485
Tumor grade
	G1	1 [Reference]	NA		1 [Reference]	NA
	G2	0.48 (0.24-0.98)	0.042		0.35 (0.16-0.75)	0.007
	G3	0.63 (0.17-2.29)	0.482		0.65 (0.17-2.52)	0.536
CD138					G3
	High	1 [Reference]	NA		1 [Reference]	NA
	Low	2.78 (1.52-5.09)	<0.001		2.93 (1.55-5.54)	0.001
NT, no treatment; aHR: adjusted hazard ratio; CI, Confidence Interval; G1, grade well; G2, grade moderate; G3, grade poor.

## Sheet: Supplementary Table S2
	Supplementary Table S2. clinicopathological factors in neoTx and NT cohort
	Variables	Patients, No. (%)
		ALL (n = 286)	NT (n = 161)	neoTx (n = 125)	P value
	Sex				0.847
	Female	76 (27)	44 (27)	32 (26)
	Male	210 (73)	117 (73)	93 (74)
	Age				0.891
	>60	126 (44)	72 (45)	54 (43)
	≤60	160 (56)	89 (55)	71 (57)
	T stage				< 0.001
	T1	1 (0)	0 (0)	1 (1)
	T2	31 (11)	3 (2)	28 (22)
	T3	232 (81)	145 (90)	87 (70)
	T4	22 (8)	13 (8)	9 (7)
	N stage				0.959
	N0	160 (56)	90 (56)	70 (56)
	N1	100 (35)	57 (35)	43 (34)
	N2	26 (9)	14 (9)	12 (10)
	TNM stage				< 0.001
	Stage 1	28 (10)	0 (0)	28 (22)
	Stage2	132 (46)	90 (56)	42 (34)
	Stage3	126 (44)	71 (44)	55 (44)
	Vascular invasion				0.284
	Yes	231 (81)	126 (78)	105 (84)
	No	55 (19)	35 (22)	20 (16)
	Perineural invasion				0.642
	Yes	231 (81)	128 (80)	103 (82)
	No	55 (19)	33 (20)	22 (18)
	Tumor grade				< 0.001
	G1	26 (9)	21 (13)	5 (4)
	G2	229 (80)	131 (81)	98 (78)
	G3	31 (11)	9 (6)	22 (18)
	neoTx, neoadjuvant therapy; NT, not treatment; IQR, inter quartile range; G1, grade well; G2, grade moderate; G3, grade poor.
