# Supplementary material for: Mature tertiary lymphoid structures support B cell-mediated antitumour immunity and are disrupted by neoadjuvant therapy in rectal cancer: a multicentre, retrospective study
Source: eBioMedicine. 2025 Nov 19;122:106030. doi: 10.1016/j.ebiom.2025.106030 (PMC12670569; doi:10.1016/j.ebiom.2025.106030)
Supplement: Analysis settings [file mmc4.zip]

Archive with 1 entries (1 files):
- job78360.analysissettings
