# Supplementary material for: Mature tertiary lymphoid structures support B cell-mediated antitumour immunity and are disrupted by neoadjuvant therapy in rectal cancer: a multicentre, retrospective study
Source: eBioMedicine. 2025 Nov 19;122:106030. doi: 10.1016/j.ebiom.2025.106030 (PMC12670569; doi:10.1016/j.ebiom.2025.106030)
Supplement: Analysis settings [file mmc4.zip › job78360.analysissettings]

<AlgorithmSettings AlgorithmName="Indica Labs - HighPlex FL v4.1.3"><Parameter Name="Class List" Value="" /><Parameter Name="Classifier" Value="" /><Parameter Name="Classifier Output Type" Value="Mask" /><Parameter Name="Classify Registered" Value="" /><Parameter Name="Image Zoom" Value="1" /><Parameter Name="Nuclear Masker" Value="" /><Parameter Name="Nuclear Masker Type" Value="Traditional" /><Parameter Name="Phenotyper" Value="" /><Parameter Name="num_markers" Priority="0" Value="6" /><Parameter Name="autofill_dyes" Priority="1" Value="false" /><Parameter Name="num_phenotypes" Priority="2" Value="0" /><Parameter Name="use_nn" Priority="3" Value="false" /><Parameter Name="nuclear_contrast" Priority="4" Value="0.5" /><Parameter Name="nuclear_min_intensity" Priority="5" Value="0.095" /><Parameter Name="image_brightness" Priority="6" Value="1.1" /><Parameter Name="nuclear_segg_agg" Priority="7" Value="0.2" /><Parameter Name="nuclear_fill_holes" Priority="8" Value="false" /><Parameter Name="nuclear_min_area" Priority="9" Value="8" /><Parameter Name="nuclear_max_area" Priority="10" Value="571.7" /><Parameter Name="nuclear_roundness" Priority="11" Value="0" /><Parameter Name="num_nuclear_dyes" Priority="12" Value="1" /><Parameter Name="cyto_radius" Priority="13" Value="1.5" /><Parameter Name="membrane_segg_agg" Priority="14" Value="0.9" /><Parameter Name="cell_min_area" Priority="15" Value="10" /><Parameter Name="cell_max_area" Priority="16" Value="600" /><Parameter Name="num_membrane" Priority="17" Value="0" /><Parameter Name="verbose" Priority="18" Value="true" /><Parameter Name="Dye 1" Index="0" Priority="19" Value="DAPI-ZERO" /><Parameter Name="dye_nuclei_positive_threshold_weak" Index="0" Priority="20" Value="255" /><Parameter Name="dye_nuclei_positive_threshold_mod" Index="0" Priority="21" Value="255" /><Parameter Name="dye_nuclei_positive_threshold_strong" Index="0" Priority="22" Value="255" /><Parameter Name="dye_nuclei_completeness_threshold" Index="0" Priority="23" Value="0" /><Parameter Name="dye_remove" Index="0" Priority="24" Value="false" /><Parameter Name="Dye 2" Index="1" Priority="25" Value="TSA 520" /><Parameter Name="dye_nuclei_positive_threshold_weak" Index="1" Priority="26" Value="255" /><Parameter Name="dye_nuclei_positive_threshold_mod" Index="1" Priority="27" Value="255" /><Parameter Name="dye_nuclei_positive_threshold_strong" Index="1" Priority="28" Value="255" /><Parameter Name="dye_nuclei_completeness_threshold" Index="1" Priority="29" Value="0" /><Parameter Name="dye_remove" Index="1" Priority="30" Value="false" /><Parameter Name="Dye 3" Index="2" Priority="31" Value="TSA 570" /><Parameter Name="dye_nuclei_positive_threshold_weak" Index="2" Priority="32" Value="255" /><Parameter Name="dye_nuclei_positive_threshold_mod" Index="2" Priority="33" Value="255" /><Parameter Name="dye_nuclei_positive_threshold_strong" Index="2" Priority="34" Value="255" /><Parameter Name="dye_nuclei_completeness_threshold" Index="2" Priority="35" Value="0" /><Parameter Name="dye_remove" Index="2" Priority="36" Value="false" /><Parameter Name="nuclear_dye_name" Index="0" Priority="37" Value="DAPI-ZERO" /><Parameter Name="nucleus_weight" Index="0" Priority="38" Value="1" /><Parameter Name="Dye 4" Index="3" Priority="39" Value="TSA 620" /><Parameter Name="dye_nuclei_positive_threshold_weak" Index="3" Priority="40" Value="255" /><Parameter Name="dye_nuclei_positive_threshold_mod" Index="3" Priority="41" Value="255" /><Parameter Name="dye_nuclei_positive_threshold_strong" Index="3" Priority="42" Value="255" /><Parameter Name="dye_nuclei_completeness_threshold" Index="3" Priority="43" Value="0" /><Parameter Name="dye_remove" Index="3" Priority="44" Value="false" /><Parameter Name="Dye 5" Index="4" Priority="45" Value="TSA 700" /><Parameter Name="dye_nuclei_positive_threshold_weak" Index="4" Priority="46" Value="255" /><Parameter Name="dye_nuclei_positive_threshold_mod" Index="4" Priority="47" Value="255" /><Parameter Name="dye_nuclei_positive_threshold_strong" Index="4" Priority="48" Value="255" /><Parameter Name="dye_nuclei_completeness_threshold" Index="4" Priority="49" Value="0" /><Parameter Name="dye_remove" Index="4" Priority="50" Value="false" /><Parameter Name="Dye 6" Index="5" Priority="51" Value="TSA 480" /><Parameter Name="dye_nuclei_positive_threshold_weak" Index="5" Priority="52" Value="255" /><Parameter Name="dye_nuclei_positive_threshold_mod" Index="5" Priority="53" Value="255" /><Parameter Name="dye_nuclei_positive_threshold_strong" Index="5" Priority="54" Value="255" /><Parameter Name="dye_nuclei_completeness_threshold" Index="5" Priority="55" Value="0" /><Parameter Name="dye_remove" Index="5" Priority="56" Value="false" /><Parameter Name="output_image" Priority="99999" Value="TSA 480" /><Parameter Name="dye_cyto_positive_threshold_weak" Index="0" Priority="200664" Value="255" /><Parameter Name="dye_cyto_positive_threshold_mod" Index="0" Priority="200666" Value="255" /><Parameter Name="dye_cyto_positive_threshold_strong" Index="0" Priority="200668" Value="255" /><Parameter Name="dye_cyto_positive_threshold_weak" Index="1" Priority="200672" Value="15" /><Parameter Name="dye_cyto_positive_threshold_mod" Index="1" Priority="200674" Value="255" /><Parameter Name="dye_cyto_positive_threshold_strong" Index="1" Priority="200676" Value="255" /><Parameter Name="dye_cyto_positive_threshold_weak" Index="2" Priority="200680" Value="24" /><Parameter Name="dye_cyto_positive_threshold_mod" Index="2" Priority="200682" Value="255" /><Parameter Name="dye_cyto_positive_threshold_strong" Index="2" Priority="200684" Value="255" /><Parameter Name="dye_cyto_positive_threshold_weak" Index="3" Priority="200688" Value="40" /><Parameter Name="dye_cyto_positive_threshold_mod" Index="3" Priority="200690" Value="255" /><Parameter Name="dye_cyto_positive_threshold_strong" Index="3" Priority="200692" Value="255" /><Parameter Name="dye_cyto_positive_threshold_weak" Index="4" Priority="200696" Value="15" /><Parameter Name="dye_cyto_positive_threshold_mod" Index="4" Priority="200698" Value="255" /><Parameter Name="dye_cyto_positive_threshold_strong" Index="4" Priority="200700" Value="255" /><Parameter Name="dye_cyto_positive_threshold_weak" Index="5" Priority="200704" Value="24" /><Parameter Name="dye_cyto_positive_threshold_mod" Index="5" Priority="200706" Value="255" /><Parameter Name="dye_cyto_positive_threshold_strong" Index="5" Priority="200708" Value="255" /><Parameter Name="dye_cyto_completeness_threshold" Index="0" Priority="400670" Value="0" /><Parameter Name="dye_cyto_completeness_threshold" Index="1" Priority="400678" Value="0" /><Parameter Name="dye_cyto_completeness_threshold" Index="2" Priority="400686" Value="0" /><Parameter Name="dye_cyto_completeness_threshold" Index="3" Priority="400694" Value="0" /><Parameter Name="dye_cyto_completeness_threshold" Index="4" Priority="400702" Value="0" /><Parameter Name="dye_cyto_completeness_threshold" Index="5" Priority="400710" Value="0" /></AlgorithmSettings>
